# Supplementary material for: Genome-Wide Association Uncovered SbERF60 Positively Regulates Mesocotyl Length in Sorghum
Source: Plants (Basel). 2026 Jun 28;15(13):2000. doi: 10.3390/plants15132000 (PMC13363829; doi:10.3390/plants15132000)
Supplement: Supplementary file 1 [file plants-15-02000-s001.zip › Table S1.xlsx]

## Sheet: Table S1
Table S1. RT-qPCR and vector construction primers used in the study
Construct	Primer Name	Primer Sequence (5'-3')
	RT-SbERF060-F	TCTGATGCGAGCGATGGAGTCCTT
	RT-SbERF060-R	TGGGCCTGGATGAACTGCATCTGC
	RT-SbEIF4A-F	CAACTTTGTCACCCGCGATGA
	RT-SbEIF4A-R	TCCAGAAACCTTAGCAGCCCA
pBWA(V)HU-SbERF60	pBWA(V)HU-SbERF60-F	GGTGTTACTTCTGTTGCAACatggcggctgctataaatctcccg
	pBWA(V)HU-SbERF60-F	CTTTGTAATCgttggagagcagcgcgtcc
pBWA(V)H2STMVΩ-SbERF60	SbERF60-pBWA(V)H2STMVΩ-F	aattactatttacaattacggatc atggcggctgctataaatc
	SbERF60-pBWA(V)H2STMVΩ-F	cagctcctcgcccttgctcaccatAGATCCTCCTCCAGATCCTCCTCCgttggagagcagcgcgtc
pGreenII0800-LUC-ProSbERF60	ProSbERF60-pGreenII0800-LUC-F	ccccctcgaggtcgacggtatcgatattccctcgatgcacactctc
	ProSbERF60-pGreenII0800-LUC-R	tttttggcgtcttccatggtcccccgcaaatcgtacaagaaaatatactactacc
	Hyg-F	CTGCCCGCTGTTCTACAACCGG
	Hyg-R	GGAGCATATACGCCCGGAGTC
