# Supplementary material for: Genome-Wide Association Uncovered SbERF60 Positively Regulates Mesocotyl Length in Sorghum
Source: Plants (Basel). 2026 Jun 28;15(13):2000. doi: 10.3390/plants15132000 (PMC13363829; doi:10.3390/plants15132000)
Supplement: Supplementary file 1 [file plants-15-02000-s001.zip › Table S2.xlsx]

## Sheet: Table S2
Table S2. Candidate genes on chromosome 7 region detected by GWAS
Chr	Start	End	GeneID	NR
NC_012876.2	53143460	53149952	gene-LOC8073539	uncharacterized WD repeat-containing protein C2A9.03
NC_012876.2	53163037	53164779	gene-LOC8073540	ethylene-responsive transcription factor ERF060
NC_012876.2	53211650	53214534	gene-LOC8070069	probable trehalose-phosphate phosphatase 6
