# Supplementary material for: Genome-Wide Association Uncovered SbERF60 Positively Regulates Mesocotyl Length in Sorghum
Source: Plants (Basel). 2026 Jun 28;15(13):2000. doi: 10.3390/plants15132000 (PMC13363829; doi:10.3390/plants15132000)
Supplement: Supplementary file 1 [file plants-15-02000-s001.zip › Table S3.xlsx]

## Sheet: Table S3
Table S3. The expression level of SbERF60 in 3 HAPs
Haplotype	Acessions	Reletive expression
HAP1	ICSV330	6.8858
HAP1	SX4244B	5.89705
HAP1	ASR-2	5.82977
HAP1	MERASI	5.56719
HAP1	ICSH106	5.46133
HAP1	India-17941	5.01975
HAP1	TCSV361	4.88912
HAP1	91644(red)	4.59525
HAP1		4.30582
HAP1	SPV126	4.30582
HAP1	B.Martin	4.25282
HAP1	GWAS219	4.05159
HAP1	ICSV219	3.97075
HAP1	IS-1139C	3.66056
HAP1	P-013431	3.16171
HAP1	A2V4B	2.80365
HAP1	Tx2761(red seed)	2.75689
HAP1	314B	2.22855
HAP1	Fan8B	1.00537
HAP2	F15	21.3835
HAP2	4190B	18.7944
HAP2	Hahui #45	17.3082
HAP2	China-1212	16.5208
HAP2	ICS16B	16.4168
HAP2	TB9	15.3128
HAP2	L72B	13.171
HAP2	Tie 208	11.4483
HAP2	GWAS386	10.7972
HAP2	South Africa-2382	9.72864
HAP2	0-01Nian	9.22223
HAP2	91NF20B	8.89413
HAP2	GWAS076	8.86351
HAP2	NK1	8.6971
HAP2	Jin 5-28	8.65862
HAP2	Shuike 001	8.2874
HAP2	Hahui #57	7.73881
HAP2	SX861	6.97158
HAP3	Heilaopofanbaiyan	18.7113
HAP3	Jinhui #75	18.444542756533333
HAP3	Hongkesheyan	18.2023
HAP3	Ermaokui	16.8308
HAP3	Heikebangzi	16.7903
HAP3	Baidadu	16.7509
HAP3	China-30466	16.0545005563333
HAP3	Hongliuzi(Cangshan）	16.0138
HAP3	Hongxi Sorghum	15.7286
HAP3	Dabaye	15.4537
HAP3	Erliebo Sorghum	15.4483
HAP3	Heikesheyan	13.1206
HAP3	Tongchui Sorghum	13.0358
HAP3	Sanhuangke	12.9513
HAP3	White Sorghum (Linchuan)	12.5385
HAP3	White Sorghum (Jinta)	11.9608
HAP3	Laohanjiaozi	11.9005
HAP3	Daweilang	10.488
